# Supplementary material for: Canonical PRC1 controls sequence-independent propagation of Polycomb-mediated gene silencing
Source: Nat Commun. 2019 Apr 29;10:1931. doi: 10.1038/s41467-019-09628-6 (PMC6488670; doi:10.1038/s41467-019-09628-6)
Supplement: Supplementary file 4 — Source Data [file 41467_2019_9628_MOESM4_ESM.xlsx]

## Sheet: Figure 1c & Supple. Fig. 1c 
ctrl									TetR-Cbx7									TetR-Rybp
amplicons	sample ID	FLAG rep 1	FLAG rep 2	FLAG rep 3	FLAG rep 4	average	stdev		amplicons	sample ID	FLAG rep 1	FLAG rep 2	FLAG rep 3	FLAG rep 4	average	stdev		amplicons	sample ID	FLAG rep 1	FLAG rep 2	average	stdev
TetO-2446	ctrl	0.01	0.01	0.008769	0.00162628	0.00759882	0.00402376		TetO-2446	TetR-Cbx7	0.37	0.36	0.640441	0.741542	0.527996	0.192727		TetO-2446	TetR-Rybp	0.672192	0.704261	0.688226	0.0226763
TetO-970	ctrl	0.03	0.01	0.022966	0.022155	0.0212802	0.00830432		TetO-970	TetR-Cbx7	0.68	0.53	0.90661	0.899638	0.754062	0.182713		TetO-970	TetR-Rybp	0.911209	0.972362	0.941785	0.0432415
TetO+257	ctrl	0.14	0.06	0.00470326	0.0101573	0.0537151	0.0626738		TetO+257	TetR-Cbx7	2.1	2.05	1.56372	1.5078	1.80538	0.312831		TetO+257	TetR-Rybp	3.13496	0.215112	1.67504	2.06464
TetO+998	ctrl	0.04	0.04	0.0558545	0.0877249	0.0558948	0.0224977		TetO+998	TetR-Cbx7	1.02	1.08	1.2743	1.31256	1.17171	0.143515		TetO+998	TetR-Rybp	1.03202	1.21051	1.12127	0.126205
TetO+1883	ctrl	0.01	0.01	0.0160314	0.00126177	0.0093233	0.0060801		TetO+1883	TetR-Cbx7	0.66	0.82	0.526086	0.997478	0.750891	0.203617		TetO+1883	TetR-Rybp	0.414251	0.592601	0.503426	0.126113
Evx2	ctrl	0	0	0.00269257	0.00056152	0.000813522	0.00128036		Evx2	TetR-Cbx7	1.52	0.19	2.11824	1.8648	1.42326	0.857952		Evx2	TetR-Rybp	0.262872	0.210582	0.236727	0.036975
IAP	ctrl	0	0	0.000389433	0.000655672	0.000261276	0.000320678		IAP	TetR-Cbx7	0.02	0.03	0.0118419	0.0272837	0.0222814	0.00814016		IAP	TetR-Rybp	0.00976742	0.0195905	0.0146789	0.00694595
amplicons	sample ID	Cbx7 rep 1	Cbx7 rep 2	Cbx7 rep 3	Cbx7 rep 4	average	stdev		amplicons	sample ID	Cbx7 rep 1	Cbx7 rep 2	Cbx7 rep 3	Cbx7 rep 4	average	stdev		amplicons	sample ID	Cbx7 rep 2	Cbx7 rep 3	Cbx7 rep 4	average	stdev
TetO-2446	ctrl	0.0272504	0.0316949	0.0187302	0.0166129	0.0235721	0.00710362		TetO-2446	TetR-Cbx7	0.611298	1.23795	1.40987	1.98698	1.31153	0.56617		TetO-2446	TetR-Rybp	0.318547	0.491403	0.404975	0.404975	0.0864285
TetO-970	ctrl	0.0412368	0.082619	0.0402882	0.0398463	0.0509976	0.021089		TetO-970	TetR-Cbx7	0.773557	1.69647	1.41403	1.48078	1.34121	0.397166		TetO-970	TetR-Rybp	0.129159	0.182452	0.155806	0.155806	0.0266463
TetO+257	ctrl	0.0650318	0.0856967	0.0313246	0.0133482	0.0488503	0.0325937		TetO+257	TetR-Cbx7	2.47113	2.84812	0.514803	0.481049	1.57877	1.25759		TetO+257	TetR-Rybp	0.0924862	0.0235293	0.0580078	0.0580078	0.0344785
TetO+998	ctrl	0.0689662	0.156257	0.0705363	0.0832348	0.0947487	0.0415005		TetO+998	TetR-Cbx7	1.30233	3.7725	2.9949	3.34691	2.85416	1.0823		TetO+998	TetR-Rybp	0.425684	0.63742	0.531552	0.531552	0.105868
TetO+1883	ctrl	0.0469135	0.0563017	0.0230198	0.00736124	0.0333991	0.0223075		TetO+1883	TetR-Cbx7	1.32218	3.31967	1.11701	2.66571	2.10614	1.06125		TetO+1883	TetR-Rybp	0.409832	0.806038	0.607935	0.607935	0.198103
Evx2	ctrl	2.27449	5.94969	3.7812	5.23204	4.30935	1.62908		Evx2	TetR-Cbx7	3.29123	6.28395	5.90183	4.63324	5.02756	1.35563		Evx2	TetR-Rybp	5.05681	5.10868	5.08274	5.08274	0.0259353
IAP	ctrl	0.00839952	0.0236925	0.00420715	0.0132153	0.0123786	0.00839267		IAP	TetR-Cbx7	0.040654	0.0829734	0.0311343	0.0728697	0.0569079	0.0249176		IAP	TetR-Rybp	0.00291381	0.0110354	0.0069746	0.0069746	0.00406079
amplicons	sample ID	Rybp rep 1	Rybp rep 2	Rybp rep 3		average	stdev		amplicons	sample ID	Rybp rep 1	Rybp rep 2	Rybp rep 3	Rybp rep 4	average	stdev		amplicons	sample ID	Rybp rep 3	Rybp rep 4	average	stdev
TetO-2446	ctrl	0.181657	0.167977	0.140789		0.163474	0.0208029		TetO-2446	TetR-Cbx7	0.0795925	0.0967998	0.117867	0.105125	0.0998461	0.0160428		TetO-2446	TetR-Rybp	0.494152	0.368729	0.431441	0.0886876
TetO-970	ctrl	0.256954	0.126359	0.0606757		0.147996	0.0999122		TetO-970	TetR-Cbx7	0.0889795	0.107039	0.129863	0.0858271	0.102927	0.0202435		TetO-970	TetR-Rybp	0.741931	0.401076	0.571504	0.241021
TetO+257	ctrl	0.248803	0.0831907	0.00726964		0.113088	0.123511		TetO+257	TetR-Cbx7	0.112625	0.210466	0.0439544	0.0213403	0.0970965	0.0849645		TetO+257	TetR-Rybp	2.91569	2.63467	2.77518	0.198708
TetO+998	ctrl	0.478111	0.182588	0.194422		0.28504	0.167309		TetO+998	TetR-Cbx7	0.103114	0.204039	0.192038	0.124145	0.155834	0.0497259		TetO+998	TetR-Rybp	0.753605	0.625258	0.689431	0.0907547
TetO+1883	ctrl	0.364145	0.0994862	0.0736463		0.179093	0.16078		TetO+1883	TetR-Cbx7	0.122834	0.120774	0.0671491	0.0766518	0.0968522	0.029084		TetO+1883	TetR-Rybp	0.376292	0.308556	0.342424	0.0478965
Evx2	ctrl	0.840439	0.606084	0.402036		0.616186	0.219376		Evx2	TetR-Cbx7	0.0482116	0.244819	0.278805	0.146638	0.179618	0.103994		Evx2	TetR-Rybp	0.351326	0.203386	0.277356	0.104609
IAP	ctrl	0.123321	0.0574873	0.0716313		0.0841464	0.0346551		IAP	TetR-Cbx7	0.0682313	0.0717508	0.0427221	0.0616592	0.0610909	0.0129403		IAP	TetR-Rybp	0.0306271	0.0419189	0.036273	0.00798454
amplicons	sample ID	Ring1B rep 1	Ring1B rep 2	Ring1B rep 3	Ring1B rep 4	average	stdev		amplicons	sample ID	Ring1B rep 1	Ring1B rep 2	Ring1B rep 3	Ring1B rep 4	average	stdev		amplicons	sample ID	Ring1B rep 3	Ring1B rep 4	average	stdev
TetO-2446	ctrl	0.132035	0.0626261	0.0722826	0.113115	0.0950146	0.0329842		TetO-2446	TetR-Cbx7	0.630388	0.238835	0.557748	0.97515	0.60053	0.30215		TetO-2446	TetR-Rybp	0.519699	0.974571	0.747135	0.321643
TetO-970	ctrl	0.155383	0.0971714	0.0559658	0.0610424	0.0923906	0.045827		TetO-970	TetR-Cbx7	0.689156	0.512454	0.792735	1.08894	0.77082	0.241592		TetO-970	TetR-Rybp	0.378516	0.515424	0.44697	0.0968088
TetO+257	ctrl	0.0880388	0.0895954	0.0202323	0.0114507	0.0523293	0.0422895		TetO+257	TetR-Cbx7	0.852387	0.864399	2.77944	2.12891	1.65628	0.958851		TetO+257	TetR-Rybp	3.07372	0.94031	2.00701	1.50855
TetO+998	ctrl	0.284409	0.191512	0.120754	0.177114	0.193447	0.0678945		TetO+998	TetR-Cbx7	1.05744	0.565647	0.949843	1.44629	1.00481	0.362199		TetO+998	TetR-Rybp	0.670764	1.26056	0.965663	0.41705
TetO+1883	ctrl	0.287657	0.127814	0.0584485	0.0612756	0.133799	0.107464		TetO+1883	TetR-Cbx7	1.63891	0.584363	0.470271	1.20533	0.974721	0.548083		TetO+1883	TetR-Rybp	0.641706	1.45842	1.05006	0.577502
Evx2	ctrl	1.46272	9.12648	8.65272	12.3648	7.90169	4.5987		Evx2	TetR-Cbx7	0.0302144	1.47351	2.7157	3.48086	1.92507	1.50996		Evx2	TetR-Rybp	5.46734	8.97912	7.22323	2.4832
IAP	ctrl	0.0341211	0.0348485	0.0115045	0.0494433	0.0324793	0.0156634		IAP	TetR-Cbx7	0.0333987	0.018285	0.0113341	0.0357826	0.0247001	0.011808		IAP	TetR-Rybp	0.00516019	0.0145536	0.00985692	0.00664218
amplicons	sample ID	Suz12 rep 1	Suz12 rep 2	Suz12 rep 3	Suz12 rep 4	average	stdev		amplicons	sample ID	Suz12 rep 1	Suz12 rep 2	Suz12 rep 3	average	stdev			amplicons	sample ID	Suz12 rep 2	Suz12 rep 3	Suz12 rep 4	average	stdev
TetO-2446	ctrl	0.0074695	0.133629	0.0750754	0.0938108	0.0774963	0.0526836		TetO-2446	TetR-Cbx7	0.859182	1.32388	1.37259	1.18522	0.283402			TetO-2446	TetR-Rybp	0.865495	1.14881	0.711804	0.908704	0.221686
TetO-970	ctrl	0.0276465	0.190132	0.0631775	0.0662427	0.0867996	0.0710802		TetO-970	TetR-Cbx7	0.454557	0.904809	0.939836	0.766401	0.270632			TetO-970	TetR-Rybp	0.485071	0.448831	0.253083	0.395662	0.124799
TetO+257	ctrl	0.076787	0.201154	0.0949568	0.0746196	0.111879	0.0602108		TetO+257	TetR-Cbx7	0.0752642	0.474066	0.345862	0.298397	0.203594			TetO+257	TetR-Rybp	0.0601213	0.247694	0.00839312	0.105403	0.125913
TetO+998	ctrl	0.0501571	0.39441	0.141223	0.144687	0.182619	0.147822		TetO+998	TetR-Cbx7	1.18292	1.3482	1.35334	1.29482	0.0969423			TetO+998	TetR-Rybp	1.1315	1.02372	0.810461	0.98856	0.163381
TetO+1883	ctrl	0.0122605	0.324072	0.0420689	0.0584037	0.109201	0.144516		TetO+1883	TetR-Cbx7	1.44261	1.89894	0.803311	1.38162	0.550357			TetO+1883	TetR-Rybp	1.7427	0.986749	0.788278	1.17257	0.503613
Evx2	ctrl		17.5835	13.4872	14.7406	15.2704	2.09892		Evx2	TetR-Cbx7	11.357	10.7503	8.32838	10.1452	1.60241			Evx2	TetR-Rybp	8.21639	10.7827	6.33394	8.44435	2.23313
IAP	ctrl		0.0894615	0.028099	0.0798941	0.0658182	0.0330142		IAP	TetR-Cbx7	0.0426223	0.057233	0.0226292	0.0408281	0.0173715			IAP	TetR-Rybp	0.0227848	0.0259487	0.0280803	0.0256046	0.0026645
amplicons	sample ID	H3K27me3 rep 1	H3K27me3 rep 2	H3K27me3 rep 3	H3K27me3 rep 4	average	stdev		amplicons	sample ID	H3K27me3 rep 1	H3K27me3 rep 2	H3K27me3 rep 3	H3K27me3 rep 4	average	stdev		amplicons	sample ID	H3K27me3 rep 3	H3K27me3 rep 4	average	stdev
TetO-2446	ctrl	1.06766	1.13561	1.83365	0.295422	1.08309	0.628955		TetO-2446	TetR-Cbx7	42.157	17.1699	27.1969	17.0055	25.8823	11.8504		TetO-2446	TetR-Rybp	19.3696	16.9933	18.1814	1.6803
TetO-970	ctrl	1.08956	3.00391	3.77561	0.981369	2.21261	1.39599		TetO-970	TetR-Cbx7	4.84304	30.2731	32.6445	16.6469	21.1019	12.9298		TetO-970	TetR-Rybp	22.9578	16.264	19.6109	4.73324
TetO+257	ctrl	2.31487	9.96372	1.30897	0.114434	3.4255	4.45064		TetO+257	TetR-Cbx7	37.4908	24.7174	6.63004	2.24485	17.7708	16.3535		TetO+257	TetR-Rybp	9.48838	2.18461	5.8365	5.16455
TetO+998	ctrl	4.3718	4.91023	5.71	2.76277	4.4387	1.24523		TetO+998	TetR-Cbx7	51.9082	29.416	32.8233	23.1196	34.3168	12.3973		TetO+998	TetR-Rybp	26.5564	26.8067	26.6816	0.176983
TetO+1883	ctrl	1.70472	1.74047	6.09621	0.136595	2.4195	2.56267		TetO+1883	TetR-Cbx7	54.6288	27.2796	20.4029	19.9265	30.5594	16.3942		TetO+1883	TetR-Rybp	25.736	19.0451	22.3906	4.73117
Evx2	ctrl	6.04717	17.095	21.2848	12.9323	14.3398	6.49548		Evx2	TetR-Cbx7	4.05877	20.1209	21.8155	11.9572	14.4881	8.17713		Evx2	TetR-Rybp	18.8109	16.4692	17.64	1.65579
IAP	ctrl	1	1	1	1	1	0		IAP	TetR-Cbx7	1	1	1	1	1	0		IAP	TetR-Rybp	1	1	1	0
amplicons	sample ID	H2AK119ub1 rep 1	H2AK119ub1 rep 2	H2AK119ub1 rep 3	H2AK119ub1 rep 4	average	stdev		amplicons	sample ID	H2AK119ub1 rep 1	H2AK119ub1 rep 2	H2AK119ub1 rep 3	H2AK119ub1 rep 4	average	stdev		amplicons	sample ID	H2AK119ub1 rep 3	H2AK119ub1 rep 4	average	stdev
TetO-2446	ctrl	1.13658	0.744374	0.967288	0.859275	0.926879	0.166818		TetO-2446	TetR-Cbx7	10.442	12.4232	30.8202	17.173	17.7146	9.18222		TetO-2446	TetR-Rybp	72.227	26.1278	49.1774	32.597
TetO-970	ctrl	1.70684	1.37099	1.20605	0.666077	1.23749	0.43421		TetO-970	TetR-Cbx7	12.1019	13.3903	27.342	14.4454	16.8199	7.07988		TetO-970	TetR-Rybp	68.5684	24.0962	46.3323	31.4466
TetO+257	ctrl	1.33304	1.27145	1.09804	0.5841	1.07166	0.339925		TetO+257	TetR-Cbx7	10.0522	15.9555	34.2173	9.91613	17.5353	11.4722		TetO+257	TetR-Rybp	139.965	7.24318	73.604	93.8483
TetO+998	ctrl	2.88521	2.0757	2.09578	1.91373	2.2426	0.436088		TetO+998	TetR-Cbx7	17.7793	17.5539	38.1046	20.7829	23.5552	9.81065		TetO+998	TetR-Rybp	80.9176	30.4356	55.6766	35.6961
TetO+1883	ctrl	4.22067	3.88659	1.89569	1.466	2.86724	1.38783		TetO+1883	TetR-Cbx7	26.0708	27.0005	32.0418	27.2611	28.0936	2.68129		TetO+1883	TetR-Rybp	97.5078	40.7171	69.1125	40.1571
Evx2	ctrl	4.3887	6.94528	20.4712	7.97702	9.94555	7.17739		Evx2	TetR-Cbx7	6.40247	10.8794	34.7799	11.9322	15.9985	12.7484		Evx2	TetR-Rybp	65.1	14.4871	39.7935	35.7888
IAP	ctrl	1	1	1	1	1	0		IAP	TetR-Cbx7	1	1	1	1	1	0		IAP	TetR-Rybp	1	1	1	0

## Sheet: Figure 2b and d
TetR-Cbx7 + 6d Dox									TetR-Rybp + 6d Dox
amplicons	sample ID	FLAG rep 1	FLAG rep 2	FLAG rep 3	FLAG rep 4	average	stdev		amplicons	sample ID	FLAG rep 1	FLAG rep 2	average	stdev
TetO-2446	TetR-Cbx7 +Dox	0.39	0.53	0.386349	0.665447	0.492949	0.133029		TetO-2446	TetR-Rybp + Dox	0.0733301	0.103126	0.0882283	0.0210692
TetO-970	TetR-Cbx7 +Dox	0.29	0.35	0.217783	0.454649	0.328108	0.100193		TetO-970	TetR-Rybp + Dox	0.0859935	0.110674	0.0983335	0.0174514
TetO+257	TetR-Cbx7 +Dox	0.44	0.24	0.131781	0.120654	0.233109	0.148059		TetO+257	TetR-Rybp + Dox	0.0168684	0.0274263	0.0221474	0.00746556
TetO+998	TetR-Cbx7 +Dox	0.87	0.64	1.26746	1.0919	0.96734	0.27216		TetO+998	TetR-Rybp + Dox	0.0910137	0.170377	0.130696	0.0561186
TetO+1883	TetR-Cbx7 +Dox	0.75	0.7	0.597539	0.899191	0.736682	0.125556		TetO+1883	TetR-Rybp + Dox	0.0450084	0.056659	0.0508337	0.00823819
Evx2	TetR-Cbx7 +Dox	1.91	0.12	2.56819	1.81849	1.60417	1.04428		Evx2	TetR-Rybp + Dox	0.259325	0.394302	0.326813	0.0954426
IAP	TetR-Cbx7 +Dox	0.03	0.03	0.0140626	0.0287232	0.0256964	0.00777923		IAP	TetR-Rybp + Dox	0.0130249	0.0368722	0.0249486	0.0168626
amplicons	sample ID	Cbx7 rep 1	Cbx7 rep 2	Cbx7 rep 3	Cbx7 rep 4	average	stdev		amplicons	sample ID	Cbx7 rep 1	Cbx7 rep 2	average	stdev
TetO-2446	TetR-Cbx7 +Dox	0.659281	1.07292	1.37715	1.53448	1.16096	0.385438		TetO-2446	TetR-Rybp + Dox	0.129324	0.0863303	0.107827	0.0304009
TetO-970	TetR-Cbx7 +Dox	0.45165	0.929964	0.885498	0.897989	0.791275	0.22719		TetO-970	TetR-Rybp + Dox	0.0738828	0.0619881	0.0679355	0.00841081
TetO+257	TetR-Cbx7 +Dox	0.62259	0.121108	0.0700989	0.00397359	0.204443	0.282859		TetO+257	TetR-Rybp + Dox	0.0789543	0.035983	0.0574686	0.0303853
TetO+998	TetR-Cbx7 +Dox	0.950183	2.09401	2.5673	2.41527	2.00669	0.731448		TetO+998	TetR-Rybp + Dox	0.127928	0.155967	0.141948	0.0198261
TetO+1883	TetR-Cbx7 +Dox	1.0783	2.67312	1.62082	1.89978	1.81801	0.664318		TetO+1883	TetR-Rybp + Dox	0.159097	0.0550912	0.107094	0.0735428
Evx2	TetR-Cbx7 +Dox	2.19145	5.51455	7.21277	4.58808	4.87671	2.09428		Evx2	TetR-Rybp + Dox	3.98564	4.89216	4.4389	0.641007
IAP	TetR-Cbx7 +Dox	0.028998	0.0685899	0.039002	0.0704016	0.0517479	0.0209096		IAP	TetR-Rybp + Dox	0.00368067	0.0121717	0.0079262	0.00600409
amplicons	sample ID	Rybp rep 1	Rybp rep 2	Rybp rep 3	Rybp rep 4	average	stdev		amplicons	sample ID	Rybp rep 1	Rybp rep 2	average	stdev
TetO-2446	TetR-Cbx7 +Dox	0.0974625	0.14812	0.191412	0.0967667	0.133441	0.0455179		TetO-2446	TetR-Rybp + Dox	0.131239	0.0951569	0.113198	0.0255137
TetO-970	TetR-Cbx7 +Dox	0.104179	0.144201	0.169284	0.0637356	0.12035	0.0462967		TetO-970	TetR-Rybp + Dox	0.110943	0.0716054	0.0912742	0.0278159
TetO+257	TetR-Cbx7 +Dox	0.134936	0.198939	0.0621123	0.0177119	0.103425	0.0799361		TetO+257	TetR-Rybp + Dox	0.100482	0.0555101	0.077996	0.0317999
TetO+998	TetR-Cbx7 +Dox	0.161402	0.295704	0.298949	0.144591	0.225162	0.0836214		TetO+998	TetR-Rybp + Dox	0.167013	0.147411	0.157212	0.0138609
TetO+1883	TetR-Cbx7 +Dox	0.101394	0.319095	0.13806	0.0688974	0.156862	0.111785		TetO+1883	TetR-Rybp + Dox	0.102237	0.0632774	0.082757	0.0275483
Evx2	TetR-Cbx7 +Dox	0.162395	0.309	0.462626	0.155623	0.272411	0.145217		Evx2	TetR-Rybp + Dox	0.393332	0.264497	0.328915	0.0911001
IAP	TetR-Cbx7 +Dox	0.0581678	0.0863094	0.066565	0.0583923	0.0673586	0.0132241		IAP	TetR-Rybp + Dox	0.0419252	0.0505584	0.0462418	0.00610461
amplicons	sample ID	Ring1B rep 1	Ring1B rep 2	Ring1B rep 3	Ring1B rep 4	average	stdev		amplicons	sample ID	Ring1B rep 1	Ring1B rep 2	average	stdev
TetO-2446	TetR-Cbx7 +Dox	0.630891	0.383505	0.65753	0.769397	0.610331	0.162688		TetO-2446	TetR-Rybp + Dox	0.11853	0.20161	0.16007	0.0587464
TetO-970	TetR-Cbx7 +Dox	0.481642	0.315808	0.357769	0.491764	0.411746	0.0883288		TetO-970	TetR-Rybp + Dox	0.100766	0.15049	0.125628	0.0351602
TetO+257	TetR-Cbx7 +Dox	0.601262	0.307031	0.662021	0.262298	0.458153	0.202682		TetO+257	TetR-Rybp + Dox	0.244363	0.146594	0.195479	0.0691327
TetO+998	TetR-Cbx7 +Dox	0.773925	1.47189	1.06289	1.19585	1.12614	0.290089		TetO+998	TetR-Rybp + Dox	0.188416	0.388271	0.288343	0.141319
TetO+1883	TetR-Cbx7 +Dox	0.885464	0.650757	0.537209	0.821768	0.7238	0.159043		TetO+1883	TetR-Rybp + Dox	0.0644022	0.219633	0.142018	0.109765
Evx2	TetR-Cbx7 +Dox	1.6605	2.02199	3.11643	2.28614	2.27126	0.61906		Evx2	TetR-Rybp + Dox	7.04353	8.11174	7.57764	0.755335
IAP	TetR-Cbx7 +Dox	0.0284949	0.0175666	0.0120091	0.0220059	0.0200191	0.00697522		IAP	TetR-Rybp + Dox	0.00657276	0.0222524	0.0144126	0.0110872
amplicons	sample ID	Suz12 rep 2	Suz12 rep 3	Suz12 rep 4	average	stdev			amplicons	sample ID	Suz12 rep 1	Suz12 rep 2	average	stdev
TetO-2446	TetR-Cbx7 +Dox	1.09248	1.42202	1.86495	1.45981	0.387621			TetO-2446	TetR-Rybp + Dox	0.0664837	0.166134	0.116309	0.0704637
TetO-970	TetR-Cbx7 +Dox	0.550686	1.00623	0.83656	0.797824	0.230227			TetO-970	TetR-Rybp + Dox	0.0623302	0.0784207	0.0703754	0.0113778
TetO+257	TetR-Cbx7 +Dox	0.23227	0.383584	2.56467	1.06018	1.30513			TetO+257	TetR-Rybp + Dox	0.059853	0.0242835	0.0420683	0.0251515
TetO+998	TetR-Cbx7 +Dox	1.51233	3.27288	3.01664	2.60062	0.951155			TetO+998	TetR-Rybp + Dox	0.214053	0.272048	0.24305	0.0410085
TetO+1883	TetR-Cbx7 +Dox	1.6556	3.23669	1.79659	2.22963	0.874986			TetO+1883	TetR-Rybp + Dox	0.0605314	0.12488	0.0927055	0.0455011
Evx2	TetR-Cbx7 +Dox	7.13414	13.7489	14.5109	11.798	4.05692			Evx2	TetR-Rybp + Dox	3.48818	8.72895	6.10856	3.70578
IAP	TetR-Cbx7 +Dox	0.0291897	0.0549045	0.0258278	0.0366407	0.015906			IAP	TetR-Rybp + Dox	0.0132427	0.0493646	0.0313036	0.025542
amplicons	sample ID	H3K27me3 rep 1	H3K27me3 rep 2	H3K27me3 rep 3	H3K27me3 rep 4	average	stdev		amplicons	sample ID	H3K27me3 rep 1	H3K27me3 rep 2	average	stdev
TetO-2446	TetR-Cbx7 +Dox	7.00664	13.9313	19.0407	22.2858	15.5661	6.66242		TetO-2446	TetR-Rybp + Dox	4.98102	2.05994	3.52048	2.06552
TetO-970	TetR-Cbx7 +Dox	7.24567	24.5735	17.719	20.1402	17.4196	7.35251		TetO-970	TetR-Rybp + Dox	4.86958	3.02249	3.94604	1.30609
TetO+257	TetR-Cbx7 +Dox	7.94638	28.0759	10.355	8.81947	13.7992	9.56977		TetO+257	TetR-Rybp + Dox	2.45272	0.877519	1.66512	1.11384
TetO+998	TetR-Cbx7 +Dox	9.07608	27.5819	22.4809	19.3015	19.6101	7.80707		TetO+998	TetR-Rybp + Dox	9.34219	8.57167	8.95693	0.544841
TetO+1883	TetR-Cbx7 +Dox	8.77373	23.5292	23.9248	23.2988	19.8816	7.40978		TetO+1883	TetR-Rybp + Dox	7.7738	1.77257	4.77318	4.24351
Evx2	TetR-Cbx7 +Dox	9.94419	30.0227	44.6864	25.1671	27.4551	14.3222		Evx2	TetR-Rybp + Dox	33.4561	29.0095	31.2328	3.14419
IAP	TetR-Cbx7 +Dox	1	1	1	1	1	0		IAP	TetR-Rybp + Dox	1	1	1	0
amplicons	sample ID	H2AK119ub1 rep 1	H2AK119ub1 rep 2	H2AK119ub1 rep 3	H2AK119ub1 rep 4	average	stdev		amplicons	sample ID	H2AK119ub1 rep 1	H2AK119ub1 rep 2	average	stdev
TetO-2446	TetR-Cbx7 +Dox	6.10397	5.65666	9.49765	8.98674	7.56126	1.96068		TetO-2446	TetR-Rybp + Dox	3.69065	2.26331	2.97698	1.00928
TetO-970	TetR-Cbx7 +Dox	6.80689	7.92907	8.51219	7.88639	7.78363	0.710994		TetO-970	TetR-Rybp + Dox	4.5636	2.45264	3.50812	1.49268
TetO+257	TetR-Cbx7 +Dox	7.38452	8.06778	12.53	8.92664	9.22723	2.29044		TetO+257	TetR-Rybp + Dox	4.05777	3.26777	3.66277	0.55861
TetO+998	TetR-Cbx7 +Dox	8.26174	9.26494	10.1526	9.66358	9.33572	0.802749		TetO+998	TetR-Rybp + Dox	5.03534	3.61539	4.32537	1.00406
TetO+1883	TetR-Cbx7 +Dox	19.6947	19.6673	20.6629	20.6807	20.1764	0.572197		TetO+1883	TetR-Rybp + Dox	7.56461	5.23842	6.40151	1.64486
Evx2	TetR-Cbx7 +Dox	9.77364	16.361	30.3354	14.7507	17.8052	8.81152		Evx2	TetR-Rybp + Dox	31.3916	13.2185	22.305	12.8504
IAP	TetR-Cbx7 +Dox	1	1	1	1	1	0		IAP	TetR-Rybp + Dox	1	1	1	0

## Sheet: Figure 4a
TetR-mCbx7 (W35A)
amplicons	sample ID	FLAG rep 1	FLAG rep 2	FLAG rep 3	average	stdev
TetO-2446	TetR-mCbx7	0.0244999	0.0905689	0.0428109	0.0526266	0.0341107
TetO-970	TetR-mCbx7	0.0574675	0.125636	0.148219	0.110441	0.0472455
TetO+257	TetR-mCbx7	1.02118	2.0824	1.67714	1.59358	0.535522
TetO+998	TetR-mCbx7	0.100627	0.171138	0.206772	0.159512	0.054019
TetO+1883	TetR-mCbx7	0.065414	0.141082	0.0957298	0.100742	0.0380823
Evx2	TetR-mCbx7	0.0541878	0.104948	0.10482	0.0879853	0.0292695
IAP	TetR-mCbx7	0.00511641	0.0165363	0.00381236	0.00848837	0.00700018
amplicons	sample ID	Cbx7 rep 1	Cbx7 rep 2	Cbx7 rep 3	Cbx7 rep 4	Cbx7 rep 5	average	stdev
TetO-2446	TetR-mCbx7	0.28302	0.42437	0.78397	0.130995	0.333503	0.41821	0.272938
TetO-970	TetR-mCbx7	0.467482	0.255567	0.355823	0.123046	0.291345	0.256445	0.0981326
TetO+257	TetR-mCbx7	2.26807	1.79481	3.12067	1.57654	2.63762	2.28241	0.722233
TetO+998	TetR-mCbx7	0.755877	0.774424	0.971551	0.403075	0.603537	0.688147	0.24234
TetO+1883	TetR-mCbx7	0.704352	0.482453	0.470187	0.231601	0.690626	0.468716	0.187669
Evx2	TetR-mCbx7	2.52974	2.08545	2.55328	1.63553	3.1329	2.35179	0.641533
IAP	TetR-mCbx7	0.0226039	0.0221252	0.0251405	0.0147735	0.0390733	0.0252781	0.0101753
amplicons	sample ID	Rybp rep 1	Rybp rep 2	average	stdev
TetO-2446	TetR-mCbx7	0.193931	0.46	0.326966	0.188139
TetO-970	TetR-mCbx7	0.105434	0.16	0.132717	0.0385842
TetO+257	TetR-mCbx7	0.109791	0.19	0.149895	0.0567166
TetO+998	TetR-mCbx7	0.244862	0.3	0.272431	0.0389883
TetO+1883	TetR-mCbx7	0.14589	0.16	0.152945	0.00997734
Evx2	TetR-mCbx7	0.187495	0.24	0.213747	0.0371267
IAP	TetR-mCbx7	0.0583377	0.09	0.0741689	0.0223886
amplicons	sample ID	Ring1B rep 1	Ring1B rep 2	average	stdev
TetO-2446	TetR-mCbx7	0.27941	0.55214	0.415775	0.19285
TetO-970	TetR-mCbx7	0.261467	0.369742	0.315605	0.0765617
TetO+257	TetR-mCbx7	3.30825	2.44738	2.87782	0.608732
TetO+998	TetR-mCbx7	0.832408	0.896017	0.864212	0.0449782
TetO+1883	TetR-mCbx7	0.555543	0.606468	0.581005	0.0360096
Evx2	TetR-mCbx7	4.26541	3.43614	3.85077	0.586385
IAP	TetR-mCbx7	0.0222994	0.0315817	0.0269405	0.00656358
amplicons	sample ID	Suz12 rep 1	Suz12 rep 2	average	stdev
TetO-2446	TetR-mCbx7	0.593345	0.807527	0.700436	0.151449
TetO-970	TetR-mCbx7	0.389601	0.356233	0.372917	0.0235946
TetO+257	TetR-mCbx7	0.159678	0.164121	0.161899	0.00314174
TetO+998	TetR-mCbx7	0.974614	0.978959	0.976787	0.00307284
TetO+1883	TetR-mCbx7	1.43374	1.12824	1.28099	0.216027
Evx2	TetR-mCbx7	3.72615	3.98553	3.85584	0.18341
IAP	TetR-mCbx7	0.0347639	0.0520539	0.0434089	0.0122259
amplicons	sample ID	H3K27me3 rep 1	H3K27me3 rep 2	H3K27me3 rep 3	H3K27me3 rep 4	average	stdev
TetO-2446	TetR-mCbx7	22.0099	8.33701	8.24762	11.2327	12.4568	6.51793
TetO-970	TetR-mCbx7	11.5176	10.1978	6.75143	17.1136	11.3951	4.30944
TetO+257	TetR-mCbx7	3.37233	3.02215	2.11208	6.36175	3.71708	1.84138
TetO+998	TetR-mCbx7	17.4326	16.4992	9.42215	19.4729	15.7067	4.36984
TetO+1883	TetR-mCbx7	15.1454	17.4921	14.7305	21.6832	17.2628	3.18791
Evx2	TetR-mCbx7	10.5098	16.8925	9.0779	17.9479	13.607	4.46257
IAP	TetR-mCbx7	1	1	1	1	1	0
amplicons	sample ID	H2AK119ub1 rep 1	H2AK119ub1 rep 2	H2AK119ub1 rep 3	H2AK119ub1 rep 4	average	stdev
TetO-2446	TetR-mCbx7	11.6825	5.70905	6.75977	7.74002	7.97284	2.60846
TetO-970	TetR-mCbx7	9.71511	5.95428	7.0997	9.62804	8.09928	1.87512
TetO+257	TetR-mCbx7	10.1784	12.871	9.35327	10.5828	10.7464	1.50598
TetO+998	TetR-mCbx7	17.744	9.40495	8.46073	15.2061	12.7039	4.49263
TetO+1883	TetR-mCbx7	20.4475	13.328	15.0289	18.4279	16.8081	3.2221
Evx2	TetR-mCbx7	9.03138	8.81704	6.36347	9.54047	8.43809	1.41597
IAP	TetR-mCbx7	1	1	1	1	1	0

## Sheet: Figure 4c
	UNC4219 no Dox		UNC3866 no Dox		UNC4976 no Dox		UNC3866 + GSK126 no Dox		UNC4976 + GSK126 no Dox		UNC4219 + Dox		UNC3866 + Dox		UNC4976 + Dox		UNC3866 + GSK126 + Dox		UNC4976 + GSK126 + Dox
compound conc. in uM	%GFP+ rep. 1	%GFP+ rep. 2	%GFP+ rep. 1	%GFP+ rep. 2	%GFP+ rep. 1	%GFP+ rep. 2	%GFP+ rep. 1	%GFP+ rep. 2	%GFP+ rep. 1	%GFP+ rep. 2	%GFP+ rep. 1	%GFP+ rep. 2	%GFP+ rep. 1	%GFP+ rep. 2	%GFP+ rep. 1	%GFP+ rep. 2	%GFP+ rep. 1	%GFP+ rep. 2	%GFP+ rep. 1	%GFP+ rep. 2
90	1	0	0.4	0	0.5	0.1	3.1	0.1	2.4	0.3	27.6	9.5	79.2	85.3	97	98.6	95.1	92.4	97.3	95.7
30	0.2	0	0.4	0	0.3	0.1	1.7	0	2.7	0.4	32.9	22.7	47.1	46.9	80.6	91.8	78.8	78.3	93.2	94.9
10	0.2	0	0.3	0	0.2	0.1	1.6	0.1	2.2	0.2	30.6	24.2	35.7	29.8	56.6	65.7	54.4	49.6	81.3	89.1
3.33	0.2	0.1	0.2	0	0.5	0	0.9	0	1.2	0.1	35.1	23.2	32.9	24.5	43.8	41.8	48.7	34	41.4	70.8
1.11	0.1	0	0.4	0	0.4	0	1.1	0	1.8	0	34.3	23.4	32	22.8	35	28.2	42.5	29.3	55.4	47.8
0.37	0.2	0.1	0.3	0.1	0.4	0	1.2	0	2.2	0.1	31.1	25.5	32.9	23.7	34.5	26.2	32	27.9	32.7	32.9
0	0.4	0	0.4	0	0.4	0	0.4	0	0.4	0	31.1	24.8	31.1	24.9	31.1	24.9	31.1	29.4	31.1	29.4
	UNC4219 no Dox		UNC3866 no Dox		UNC4976 no Dox		UNC3866 + GSK126 no Dox		UNC4976 + GSK126 no Dox		UNC4219 + Dox		UNC3866 + Dox		UNC4976 + Dox		UNC3866 + GSK126 + Dox		UNC4976 + GSK126 + Dox
compound conc. in uM	%BFP+ rep. 1	%BFP+ rep. 2	%BFP+ rep. 1	%BFP+ rep. 2	%BFP+ rep. 1	%BFP+ rep. 2	%BFP+ rep. 1	%BFP+ rep. 2	%BFP+ rep. 1	%BFP+ rep. 2	%BFP+ rep. 1	%BFP+ rep. 2	%BFP+ rep. 1	%BFP+ rep. 2	%BFP+ rep. 1	%BFP+ rep. 2	%BFP+ rep. 1	%BFP+ rep. 2	%BFP+ rep. 1	%BFP+ rep. 2
90	0.5	0.2	0.4	0.3	0.6	0.5	4.5	1.6	3.6	4.2	37.5	18.6	82.8	87.9	97.9	99.1	94.4	91.5	97	95.6
30	0.3	0.1	0.5	0.1	0.4	0.2	2.3	0.3	3.1	1	37.1	28	52.8	51	85.4	93.6	88.3	86.5	95.8	95.1
10	0.3	0.1	0.4	0	0.3	0.2	2.2	0.2	2.9	0.7	35.7	27	40.1	32.2	63.7	70.2	72.2	69.9	87.1	92.5
3.33	0.4	0.1	0.3	0.1	0.6	0.1	1.2	0.2	1.6	0.2	37.9	26.2	38.6	27	49.3	46	67.3	44.6	46.5	84.2
1.11	0.2	0	0.5	0.1	0.6	0.2	10	0.1	2.4	0.2	38.2	26.3	35.8	25.5	40.6	32.6	61.7	47.7	74.8	67.4
0.37	0.2	0.1	0.4	0.1	0.5	0.1	1.5	0.2	2.4	0.3	35.4	28	37.5	26.8	39.2	30	35.6	45	36	53
0	0.5	0.1	0.5	0.1	0.5	0.1	0.5	0.1	0.5	0.1	38.6	22.8	38.6	22.8	38.6	22.8	44.5	43.1	44.5	43.1

## Sheet: Supplementary Figure 6c
TetR-Cbx7 Ring1B CRISPR								TetR-Cbx7 Suz12 CRISPR
amplicons	sample ID	FLAG rep 1	FLAG rep 2	FLAG rep 3	average	stdev		amplicons	sample ID	FLAG rep 1	FLAG rep 2	FLAG rep 3	average	stdev
TetO-2446	Ring1B CRISPR	0.137827	0.162906	0.147266	0.149333	0.0126668		TetO-2446	Suz12 CRISPR	0.0646295	0.0542546	0.051918	0.056934	0.00676605
TetO-970	Ring1B CRISPR	0.343077	0.334121	0.315011	0.330736	0.0143358		TetO-970	Suz12 CRISPR	0.141407	0.126571	0.106281	0.124753	0.0176337
TetO+257	Ring1B CRISPR	1.40416	1.3903	1.40903	1.40116	0.00971661		TetO+257	Suz12 CRISPR	1.36512	1.56871	1.48085	1.47156	0.102115
TetO+998	Ring1B CRISPR	0.679236	0.665999	0.654822	0.666686	0.0122218		TetO+998	Suz12 CRISPR	0.237818	0.237716	0.40973	0.295088	0.0992826
TetO+1883	Ring1B CRISPR	0.243935	0.224463	0.257521	0.241973	0.0166161		TetO+1883	Suz12 CRISPR	0.0516929	0.056135	0.0657957	0.0578745	0.00721052
Evx2	Ring1B CRISPR	1.6133	1.76288	1.75284	1.70967	0.0836127		Evx2	Suz12 CRISPR	0.0524401	0.0539039	0.0525698	0.0529713	0.000810287
IAP	Ring1B CRISPR	0.0269487	0.0228716	0.0242666	0.0246956	0.00207213		IAP	Suz12 CRISPR	0.00930601	0.00902532	0.00809457	0.00880863	0.000634123
amplicons	sample ID	Cbx7 rep 1	Cbx7 rep 2	Cbx7 rep 3	average	stdev		amplicons	sample ID	Cbx7 rep 1	Cbx7 rep 2	Cbx7 rep 3	average	stdev
TetO-2446	Ring1B CRISPR	0.335102	0.302439	0.366884	0.334808	0.0322239		TetO-2446	Suz12 CRISPR	0.0322662	0.0255064	0.0278062	0.0285263	0.00343698
TetO-970	Ring1B CRISPR	0.542734	0.573768	0.646821	0.587774	0.0534381		TetO-970	Suz12 CRISPR	0.0823655	0.0804971	0.0821245	0.0816624	0.00101631
TetO+257	Ring1B CRISPR	2.66494	2.45752	3.02521	2.71589	0.287258		TetO+257	Suz12 CRISPR	1.02619	1.25421	0.809106	1.02984	0.222576
TetO+998	Ring1B CRISPR	1.34646	1.12063	1.45446	1.30718	0.170343		TetO+998	Suz12 CRISPR	0.147439	0.13807	0.157027	0.147512	0.00947863
TetO+1883	Ring1B CRISPR	0.584553	0.478469	0.785543	0.616188	0.155962		TetO+1883	Suz12 CRISPR	0.0482486	0.0421827	0.047692	0.0460411	0.00335305
Evx2	Ring1B CRISPR	5.15115	5.39186	5.44353	5.32885	0.156041		Evx2	Suz12 CRISPR	0.0338756	0.0409442	0.0292202	0.03468	0.00590324
IAP	Ring1B CRISPR	0.0645223	0.0517012	0.0681988	0.0614741	0.00866091		IAP	Suz12 CRISPR	0.0129497	0.0123773	0.0129199	0.012749	0.000322206
amplicons	sample ID	H3K27me3 rep 1	H3K27me3 rep 2	H3K27me3 rep 3	average	stdev		amplicons	sample ID	H3K27me3 rep 1	H3K27me3 rep 2	H3K27me3 rep 3	average	stdev
TetO-2446	Ring1B CRISPR	9.10907	7.28248	10.21	8.86717	1.47865		TetO-2446	Suz12 CRISPR	0.466814	0.31973	0.332217	0.37292	0.0815537
TetO-970	Ring1B CRISPR	10.6034	10.2721	12.4157	11.0971	1.15395		TetO-970	Suz12 CRISPR	1.07217	1.44396	1.9988	1.50498	0.466317
TetO+257	Ring1B CRISPR	2.15031	2.80935	5.96516	3.64161	2.03906		TetO+257	Suz12 CRISPR	0.498555	0.38881	0.258769	0.382044	0.120036
TetO+998	Ring1B CRISPR	15.5934	14.8641	17.9621	16.1399	1.61971		TetO+998	Suz12 CRISPR	1.65189	1.12466	1.99043	1.58899	0.436301
TetO+1883	Ring1B CRISPR	12.7192	11.7314	11.9785	12.143	0.514075		TetO+1883	Suz12 CRISPR	0.559028	0.714649	0.736076	0.669918	0.0966289
Evx2	Ring1B CRISPR	28.6563	27.7814	35.3316	30.5898	4.12976		Evx2	Suz12 CRISPR	1.12434	1.45033	0.952753	1.17581	0.252747
IAP	Ring1B CRISPR	1	1	1	1	0		IAP	Suz12 CRISPR	1	1	1	1	0
amplicons	sample ID	H2AK119ub1 rep 1	H2AK119ub1 rep 2	H2AK119ub1 rep 3	average	stdev		amplicons	sample ID	H2AK119ub1 rep 1	H2AK119ub1 rep 2	H2AK119ub1 rep 3	average	stdev
TetO-2446	Ring1B CRISPR	6.90873	6.68244	5.77849	6.45655	0.598018		TetO-2446	Suz12 CRISPR	7.63016	7.22946	8.16101	7.67354	0.46729
TetO-970	Ring1B CRISPR	8.99184	9.4386	9.00039	9.14361	0.255509		TetO-970	Suz12 CRISPR	9.34975	10.0707	10.0792	9.83322	0.418715
TetO+257	Ring1B CRISPR	8.20407	8.19618	8.94338	8.44787	0.429134		TetO+257	Suz12 CRISPR	8.74286	10.1583	10.6721	9.85774	0.999104
TetO+998	Ring1B CRISPR	14.5777	14.235	14.319	14.3772	0.178614		TetO+998	Suz12 CRISPR	15.3572	14.8313	13.4457	14.5448	0.987435
TetO+1883	Ring1B CRISPR	11.136	11.2659	12.7857	11.7292	0.917295		TetO+1883	Suz12 CRISPR	17.8699	18.259	18.0378	18.0556	0.19519
Evx2	Ring1B CRISPR	26.2784	27.7486	26.6578	26.895	0.763262		Evx2	Suz12 CRISPR	5.16124	5.4212	6.12809	5.57017	0.500345
IAP	Ring1B CRISPR	1	1	1	1	0		IAP	Suz12 CRISPR	1	1	1	1	0
